# Supplementary material for: Multitasking Performance of Fe3O4/BaTiO3/Epoxy Resin Hybrid Nanocomposites
Source: Materials (Basel). 2022 Feb 26;15(5):1784. doi: 10.3390/ma15051784 (PMC8911469; doi:10.3390/ma15051784)
Supplement: Supplementary file 1 [file materials-15-01784-s001.zip]

Archive with 1 entries (1 files):
- materials-1549979-Supplementary.pdf
